# Supplementary material for: How Facial Attractiveness Affects Time Perception: Increased Arousal Results in Temporal Dilation of Attractive Faces
Source: Front Psychol. 2021 Dec 10;12:784099. doi: 10.3389/fpsyg.2021.784099 (PMC8703070; doi:10.3389/fpsyg.2021.784099)
Supplement: Supplementary file 2 [file Table_2.XLSX]

## Sheet: attractiveness
ID	age	unattractive	average	attractive
1	19	3.125	5.5	7.125		3.125	5.5	7.125
2	21	3.57143	5	6.875		3.57143	5	6.875
3	19	3.14286	4.625	7.5		3.14286	4.625	7.5
4	23	3.57143	4.875	7.25		3.57143	4.875	7.25
5	23	2.42857	5.375	7.125		2.42857	5.375	7.125
6	22	3.28571	5.25	7		3.28571	5.25	7
7	18	2.71429	5.125	7		2.71429	5.125	7
8	22	2.71429	4.5	7		2.71429	4.5	7
9	19	3.28571	5.25	7.5		3.28571	5.25	7.5
10	21	3	5.25	7		3	5.25	7
11	23	3.28571	5.125	6.875		3.28571	5.125	6.875
12	20	2.85714	4.75	7.375		2.85714	4.75	7.375
13	19	2.85714	5.625	6.125		2.85714	5.625	6.125
14	20	3.28571	5.375	7.625		3.28571	5.375	7.625
15	18	2.71429	4.375	7.5		2.71429	4.375	7.5
16	18	3	5.125	7.25		3	5.125	7.25
17	22	3.14286	5.5	7.375		3.14286	5.5	7.375
18	22	3.14286	4.75	7.125		3.14286	4.75	7.125
19	19	3.28571	5.25	7.125		3.28571	5.25	7.125
20	18	3.14286	5.125	7.5		3.14286	5.125	7.5
21	18	3.14286	5.5	7.75		3.14286	5.5	7.75
22	24	2.71429	5.375	7.25		2.71429	5.375	7.25
23	21	2.85714	4.5	7.5		2.85714	4.5	7.5
24	20	3.42857	5.375	7		3.42857	5.375	7
25	18	3	4.875	7		3	4.875	7
26	21	2.57143	4.75	6.25		2.57143	4.75	6.25
27	19	3.42857	4.75	7.5		3.42857	4.75	7.5
28	18	2.85714	4.625	7.5		2.85714	4.625	7.5
29	24	2.85714	4.75	7.375		2.85714	4.75	7.375
30	18	3.28571	5	8		3.28571	5	8

## Sheet: arousal
ID	group(0=control)	age	unattractive	average	attractive
1	0	18	5	2.75	5.875
2	0	21	5.5	2.625	5.875
3	0	19	4.625	2.375	6.75
4	0	22	5.375	3	5.75
5	0	23	4.75	3	7
6	0	18	5.125	3.125	7.125
7	0	24	4.875	2.875	6.75
8	0	18	5.375	2.5	5.25
9	0	19	5.125	2.375	6
10	0	20	5.125	2.125	5.625
11	0	22	4.875	2.5	6
12	0	19	4.875	2	6.375
13	0	19	5.375	2.75	5.875
14	0	22	5.125	2.375	6.75
15	0	21	4.875	2.5	6.75
16	0	19	4.625	2.375	6.5
17	0	22	5.125	2.75	5.875
18	0	23	4.75	2.625	7.125
19	0	18	4.75	2.375	6.125
20	0	21	4.75	2.125	6.375
21	0	24	5.5	2	6.75
22	0	21	5	2.625	6.25
23	0	20	5.375	1.875	6.75
24	0	23	5	3	6.125
25	0	21	4.875	2.75	5.75
26	0	19	4.5	2.5	6
27	0	20	5.25	2.375	6.75
28	0	18	4.875	2.375	6.625
29	0	18	4.875	2.875	6.125
30	0	22	5.25	3.125	6.5
31	1	20	3.625	3.125	3.375
32	1	18	3.375	2.5	4
33	1	23	3.375	2.75	3.875
34	1	19	3.75	2.125	3.375
35	1	22	3.75	2	3.5
36	1	19	3.75	2.5	4.25
37	1	21	2.875	2.375	3.625
38	1	22	3.625	2.125	4.125
39	1	23	3.75	2.25	4
40	1	18	3.25	2.5	3.625
41	1	21	4	2.125	3.375
42	1	19	3.375	2.5	4.25
43	1	22	3.75	2.375	3.75
44	1	18	4	2.375	3.875
45	1	21	3.75	2.25	4
46	1	22	3.75	2.25	3.625
47	1	18	3.75	2.5	4
48	1	18	3.625	2.125	3.75
49	1	20	3.625	2.625	3.5
50	1	23	4	2.125	4.625
51	1	19	3.625	2.375	3.375
52	1	22	3.875	2.5	3.75
53	1	22	3.75	1.875	4.125
54	1	19	3.875	2.5	3.625
55	1	21	3.75	2.5	4.125
56	1	20	3.75	2.875	3.75
57	1	21	3.75	2.5	3.75
58	1	18	3.5	2.375	3.5
59	1	23	3.375	2.375	4.125
60	1	19	3.5	2.75	3.625

## Sheet: reproduction2000
ID	group(0=control)	age	unattractive	average	attractive
1	0	18	1755.16	1562.63	2020.85
2	0	21	1778.45	1571.95	1974.03
3	0	19	1780.16	1563.23	1990.05
4	0	22	1785.74	1590.1	1928.04
5	0	23	1806.06	1553.12	1990.29
6	0	18	1806.39	1558.79	1951.26
7	0	24	1717.34	1538.91	1959.13
8	0	18	1812.84	1551.58	1957.08
9	0	19	1770.6	1514.99	1993.56
10	0	20	1774.22	1523.46	1981.77
11	0	22	1741.28	1562	1951.03
12	0	19	1740.33	1575.6	1999
13	0	19	1778.49	1523.57	1991.81
14	0	22	1793.37	1542.88	1969.73
15	0	21	1771.69	1551.02	1978.24
16	0	19	1740.95	1526.73	2022.95
17	0	22	1826.6	1601.21	1996.39
18	0	23	1776.08	1542.47	1992.27
19	0	18	1753.08	1581.01	2009.09
20	0	21	1786.27	1537.52	1986.03
21	0	24	1760.27	1531.96	1930.07
22	0	21	1810.38	1530.02	1982.59
23	0	20	1780.36	1552.4	2063.93
24	0	23	1773.99	1544.61	1968.33
25	0	21	1790.6	1553.48	1939.45
26	0	19	1740.68	1571.84	2020.15
27	0	20	1803.86	1571.6	1965.36
28	0	18	1785.82	1530.8	2019.04
29	0	18	1809.94	1594.5	1971.67
30	0	22	1769.65	1573.76	1983.83
31	1	20	1619.45	1509.91	1646.21
32	1	18	1646.09	1506.71	1717.82
33	1	23	1645.83	1507.53	1744.6
34	1	19	1660.89	1495.68	1767.5
35	1	22	1601.38	1504.81	1693.83
36	1	19	1596.7	1499.92	1716.18
37	1	21	1616.39	1511.07	1701.5
38	1	22	1618.74	1507.56	1743.42
39	1	23	1648.3	1502.31	1707.03
40	1	18	1634.89	1516.91	1735.32
41	1	21	1674.37	1522	1733.67
42	1	19	1641.14	1504.59	1743.29
43	1	22	1653.98	1501.84	1744.65
44	1	18	1651.14	1502.48	1740.49
45	1	21	1648.27	1500.16	1698.7
46	1	22	1665.87	1496.64	1707.39
47	1	18	1670.91	1506.24	1720.08
48	1	18	1644.88	1493.92	1674.46
49	1	20	1641.2	1495.99	1738.65
50	1	23	1664.65	1487.05	1718.69
51	1	19	1695.01	1509.29	1665.94
52	1	22	1643.76	1499.74	1733.85
53	1	22	1676.8	1499.86	1701.09
54	1	19	1680.72	1503.05	1668.38
55	1	21	1653.43	1507.19	1746.92
56	1	20	1642.76	1494.55	1681.76
57	1	21	1648.52	1483.31	1720.81
58	1	18	1644.43	1501.3	1689.38
59	1	23	1661.69	1491.8	1725.46
60	1	19	1665.84	1484.16	1760.27
